# Supplementary material for: The COVID-19 Pandemic and Dental Professionals’ Infection Risk Perception: An International Survey
Source: J Clin Med. 2023 Oct 26;12(21):6762. doi: 10.3390/jcm12216762 (PMC10650638; doi:10.3390/jcm12216762)
Supplement: Supplementary file 1 [file jcm-12-06762-s001.zip]

Archive with 1 entries (1 files):
- jcm-2621239-supplementary.pdf
